# Supplementary material for: Kombucha Beverage from Green, Black and Rooibos Teas: A Comparative Study Looking at Microbiology, Chemistry and Antioxidant Activity
Source: Nutrients. 2018 Dec 20;11(1):1. doi: 10.3390/nu11010001 (PMC6356548; doi:10.3390/nu11010001)
Supplement: Supplementary file 1 [file nutrients-11-00001-s001.zip]

Archive with 3 entries (2 files):
- Nuova cartella/
- Nuova cartella/Figure S2.pdf
- Nuova cartella/Suppl_Mat_Nutrients_final.pdf
